# Supplementary material for: Unique Proteomic Signatures Distinguish Macrophages and Dendritic Cells
Source: PLoS One. 2012 Mar 12;7(3):e33297. doi: 10.1371/journal.pone.0033297 (PMC3299764; doi:10.1371/journal.pone.0033297)
Supplement: Table S2 — Identification of plasma membrane proteins that distinguish amongst polarized macrophages. Protein markers specific for each macrophage population tested (or signatures) were identified based on both the t-test (p-value) and G-test (G-statistic). Protein markers for a given cell type were defined as those that were consistently up-regulated (G>1.5 and p<0.05; red) or down-regulated (G<−1.5 and p<0.05; green) relative to all macrophage cell types tested. Statistical significance cutoffs for the G-test and t-test were established by random permutation analysis to ensure that the false-discovery rate <5%. (XLSX) [file pone.0033297.s005.xlsx]

## Sheet: Table S2
Table S2: Plasma membrane proteins that distinguish amongst polarized macrophages
BmM = bone marrow-derived macrophage, M1 = classically activated macrophage, M2 = alternatively activated macrophage
G = G-statistic, G-test; T = p-value, t-test
All marker proteins were consistently up-regulated (G>1.5 and p<0.05) or down-regulated (G<-1.5 and p<0.05) in a given cell type relative to the other two cell types
Red = up-regulated, green = down-regulated
Markers of M1 Macropahges											Markers of M2 Macropahges											Markers of BmM Macropahges
IPI	Entrez	Protein	M1 Avg	M2 Avg	BmM Avg	G (M1/M2)	G (M1/BmM)	T (M1/M2)	T (M1/BmM)		IPI	Entrez	Protein	M2 Avg	M1 Avg	BmM Avg	G (M2/M1)	G (M2/BmM)	T (M2/M1)	T (M2/BmM)		IPI	Entrez	Protein	BmM Avg	M2 Avg	M1 Avg	G (BmM/M2)	G (BmM/M1)	T (BmM/M2)	T (BmM/M1)
IPI00307966	12494	CD38	3.66667	0	0	5.08308	5.08308	0.000261788	0.000261788		IPI00131881	11487	ADAM10	3.33333	0.166667	0.5	3.51192	2.3455	0.000284973	0.000822706		IPI00113223	14104	FASN	14.8333	0	1.66667	20.5634	12.0731	2.81631e-06	2.23171e-05
IPI00113949	12524	CD86	4.33333	0	0	6.00728	6.00728	6.89541e-05	6.89541e-05		IPI00311682	11928	ATP1A1	43.8333	23.3333	30.5	6.35778	2.40462	2.77374e-05	0.000199162		IPI00227969	16403	ITGA6	16.8333	1.66667	5	14.4448	6.77151	7.10923e-06	5.66957e-05
IPI00122411	13733	EMR1	16.3333	9.5	8.33333	1.82922	2.64211	0.00949795	0.0053006		IPI00124221	11933	ATP1B3	33.8333	19.3333	22	4.00509	2.52708	7.45862e-05	0.000107404		IPI00119063	16971	LRP1	103.833	48.3333	24.3333	20.7172	53.0948	1.60499e-05	3.26406e-07
IPI00112549	14081	ACSL1	2.33333	0	0	3.23469	3.23469	0.024491	0.024491		IPI00129594	12523	CD84	25.1667	8.66667	10.1667	8.40066	6.57449	7.89175e-07	1.21515e-06		IPI00331387	54486	PTGDS2	4.5	0	0	6.23832	6.23832	0.000152718	0.000152718
IPI00110849	14960	H2-AA	3.83333	0.166667	0	4.15954	5.31413	0.0226317	0.0176872		IPI00117140	14130	FCGR2B	34.3333	12.5	5.66667	10.5836	22.8136	2.35096e-07	2.32773e-09		IPI00153959	192187	STAB1	12.1667	2.5	1.5	6.93853	9.48855	1.80731e-05	1.73958e-05
IPI00122973	15894	ICAM1	67.3333	1.16667	5	83.1449	63.9107	3.10576e-09	7.95657e-09		IPI00120245	16410	ITGAV	32.8333	5.33333	8.33333	22.0343	15.5936	3.91913e-09	8.7447e-07		IPI00116283	12462	CCT3	5	0.166667	0.833333	5.68996	3.30203	0.000172958	0.00075023
IPI00120264	15944	IRGM	17.5	0	1.16667	24.2602	17.1493	1.40588e-05	3.62046e-05		IPI00135010	16411	ITGAX	97.1667	0	0	134.702	134.702	2.80894e-08	2.80894e-08		IPI00469268	12469	CCT8	8.66667	0.166667	1.66667	10.592	5.19444	1.06762e-07	2.25005e-05
IPI00457501	16145	IGTP	4.16667	0	0.333333	5.77623	3.86186	0.00849023	0.0141822		IPI00229516	16419	ITGB5	7.5	1	2.16667	5.62592	3.11367	0.000208191	0.00158238		IPI00126248	104112	ACLY	24.5	0.666667	13.6667	28.7316	3.11764	2.75062e-07	0.00380541
IPI00121334	16401	ITGA4	5.83333	0	1.5	8.08672	2.73545	2.45735e-07	4.99024e-05		IPI00319509	16790	ANPEP	124.167	56.8333	60.6667	25.6608	22.2664	1.96765e-05	1.4556e-05		IPI00453776	216238	EEA1	5.16667	0	0.166667	7.16252	5.91025	0.020908	0.0247634
IPI00132286	16408	ITGAL	26.5	0	0	36.7368	36.7368	0.00107243	0.00107243		IPI00129646	17085	LY9	18.8333	8	4.5	4.50102	9.46436	0.000265644	3.72499e-06		IPI00109966	12010	B2M	4.5	9.66667	9.5	-1.92848	-1.82576	0.00107276	0.0275923
IPI00132474	16412	ITGB1	46.3333	33	32.5	2.25157	2.44003	0.0119207	0.00346589		IPI00114200	17312	MGL1	6.5	0	0	9.01091	9.01091	1.10012e-05	1.10012e-05		IPI00117140	14130	FCGR2B	5.66667	34.3333	12.5	-22.8136	-2.63466	2.32773e-09	0.00101339
IPI00125726	18126	NOS2	15.5	0	0	21.4876	21.4876	0.00457512	0.00457512		IPI00123996	18186	NRP1	26.1667	4.66667	17.6667	16.5329	1.65878	5.57599e-09	0.0016974		IPI00321666	15007	H2-Q10	0	1.33333	3.5	-1.84839	-4.85203	0.0101196	9.88826e-05
IPI00129911	18187	NRP2	4.33333	0.666667	0	3.00473	6.00728	0.0611291	0.0293752		IPI00128859	18605	ENPP1	6.16667	2.16667	2.33333	2.0015	1.79272	0.0148756	0.0171675		IPI00115976	16402	ITGA5	15.8333	30.3333	31.3333	-4.63215	-5.18952	0.000433823	0.000859039
IPI00136972	19124	PROCR	8.83333	0	0	12.2456	12.2456	4.82332e-05	4.82332e-05		IPI00124700	22042	TFRC	157.667	6	18	175.44	127.421	3.37506e-10	9.5233e-10		IPI00169585	18733	LILRB3	7.83333	13.6667	20.3333	-1.6027	-5.7455	0.000715396	8.58565e-06
IPI00129803	21354	TAP1	2.66667	0	0.166667	3.69678	2.6601	0.0224363	0.0318216		IPI00674255	54712	PLXNC1	7.66667	0.666667	1	6.9063	5.81568	0.000223777	0.000402021		IPI00137311	18844	PLXNA1	1.5	12	9.5	-9.29651	-6.48648	0.000323007	0.00915108
IPI00117572	21939	CD40	9.66667	0	0	13.4008	13.4008	0.000115664	0.000115664		IPI00187289	66950	TMEM206	5.66667	1.5	1	2.58167	3.60584	1.68304e-05	6.22511e-07		IPI00109254	60533	CD274	0	1.66667	13.8333	-2.31049	-19.1771	0.0218723	0.000325221
IPI00131898	24088	TLR2	5.66667	0	1.66667	7.85567	2.30541	0.000311914	0.00470418		IPI00471022	67784	PLXND1	5.33333	0.333333	0.5	5.3202	4.67412	9.24151e-07	1.41545e-06		IPI00128903	75345	SLAMF7	2.33333	6.83333	14.1667	-2.30768	-9.42562	0.000177066	1.29385e-06
IPI00555085	53606	G1P2	3.16667	0	0.166667	4.38993	3.29755	0.00253186	0.00407314		IPI00122048	232975	ATP1A3	41.5	15.3333	20.5	12.5139	7.25556	8.10399e-06	5.08796e-05
IPI00453869	54396	IIGP2	3.33333	0	0	4.62098	4.62098	0.00580211	0.00580211		IPI00331214	12491	CD36	69.3333	26.5	41.5	19.8392	7.06511	3.70001e-06	1.2906e-05
IPI00323496	60440	IIGP1	8.16667	0	0	11.3214	11.3214	0.000418619	0.000418619		IPI00221921	12527	CD9	6.16667	1	2.33333	4.14275	1.79272	6.22958e-06	0.000128743
IPI00109254	60533	CD274	13.8333	1.66667	0	10.9069	19.1771	0.00101837	0.000325221		IPI00320605	16414	ITGB2	188.5	148.667	153	4.71697	3.69701	0.00136152	0.000783279
IPI00128903	75345	SLAMF7	14.1667	6.83333	2.33333	2.61561	9.42562	0.000168835	1.29385e-06		IPI00170348	216864	MGL2	3.16667	0	0	4.38993	4.38993	1.20698e-06	1.20698e-06
IPI00227508	215900	FAM26F	4	0	0	5.54518	5.54518	0.00251833	0.00251833		IPI00111856	14129	FCGR1	28.6667	52.1667	60.1667	-6.93161	-11.4165	1.02302e-07	6.01759e-08
IPI00162870	246256	FCGR3A	3	0.666667	0.166667	1.60606	3.08405	0.00187784	0.000389027		IPI00405742	140570	PLXNB2	39.6667	57.5	63.5	-3.29164	-5.55597	0.0219225	0.000124965
IPI00468481	11947	ATP5B	16.6667	6.66667	9.33333	4.42762	2.09671	0.000548408	0.0014096		IPI00308990	12475	CD14	1.33333	28	26.1667	-29.8167	-27.4515	4.72971e-06	8.16622e-08
IPI00114641	17254	SLC3A2	38	26.5	26.8333	2.06139	1.93293	0.0161466	0.0126269		IPI00121334	16401	ITGA4	0	5.83333	1.5	-8.08672	-2.07944	2.45735e-07	0.00569554
IPI00130271	18439	P2RX7	2	0	0	2.77259	2.77259	0.0416581	0.0416581		IPI00227969	16403	ITGA6	1.66667	5	16.8333	-1.74416	-14.4448	0.000136385	7.10923e-06
IPI00331214	12491	CD36	26.5	69.3333	41.5	-19.8392	-3.33619	3.70001e-06	0.00170927		IPI00321058	23960	OAS1G	0	2.16667	2	-3.00364	-2.77259	0.00254727	0.000270296
IPI00108003	12978	CSF1R	0.166667	14.8333	14	-18.963	-17.8269	5.62096e-08	2.07171e-06		IPI00131898	24088	TLR2	0	5.66667	1.66667	-7.85567	-2.31049	0.000311914	0.000537334
IPI00113802	12267	C3AR1	1.16667	8.5	4.33333	-6.28044	-1.94033	2.62292e-05	0.0015281		IPI00270767	68585	RTN4	1	5.5	5	-3.42971	-2.91103	0.000641066	0.0137741
IPI00126186	17533	MRC1	94	152.5	137.667	-14.0167	-8.28014	2.78425e-05	0.000216829		IPI00116277	12464	CCT4	0.166667	3.83333	7.33333	-4.15954	-8.79872	0.00611003	0.0013686
IPI00124700	22042	TFRC	6	157.667	18	-175.44	-6.27898	3.37506e-10	3.02704e-05		IPI00308885	15510	HSPD1	0	3.83333	1.5	-5.31413	-2.07944	0.000452379	0.00135278
IPI00109946	12506	CD48	1.16667	4.16667	4.66667	-1.79014	-2.24869	0.000144223	0.000129964		IPI00122973	15894	ICAM1	1.16667	67.3333	5	-83.1449	-2.56659	3.10576e-09	0.00820927
IPI00119063	16971	LRP1	24.3333	48.3333	103.833	-8.0774	-53.0948	0.00171326	3.26406e-07		IPI00126248	104112	ACLY	0.666667	13.6667	24.5	-14.4776	-28.7316	0.000131484	2.75062e-07
IPI00131498	17064	C1QR1	0	4.83333	5.5	-6.70042	-7.62462	0.00034144	0.000315669		IPI00677017	226101	FER1L	0.333333	3	3.5	-2.45376	-3.04909	0.0464246	0.00253186
IPI00123996	18186	NRP1	4.66667	26.1667	17.6667	-16.5329	-8.06582	5.57599e-09	4.566e-05
IPI00126245	68428	STEAP3	0.666667	8.16667	4.5	-7.51857	-3.18891	0.000757059	3.43879e-05
