# Supplementary material for: Unique Proteomic Signatures Distinguish Macrophages and Dendritic Cells
Source: PLoS One. 2012 Mar 12;7(3):e33297. doi: 10.1371/journal.pone.0033297 (PMC3299764; doi:10.1371/journal.pone.0033297)
Supplement: Table S6 — PCR primers used in this study. (XLSX) [file pone.0033297.s009.xlsx]

## Sheet: Table S6
Table S6: PCR primes used in this study
Gene	Forward	Reverse	Reference
m18S	CGTCTGCCCTATCAACTTTCG	GCCTGCTGCCTTCCTTGG	Arch Biochem Biophys. 2008 Sep 15;477(2):211-8
mIl12b	TGGTTTGCCATCGTTTTGCTG	ACAGGTGAGGTTCACTGTTTCT	6680397a1
mTnfa	GACGTGGAACTGGCAGAAGAG	TTGGTGGTTTGTGAGTGTGAG	202093a1
mNos2	GTTCTCAGCCCAACAATACAAGA	GTGGACGGGTCGATGTCAC	6754872a1
mArg1	CTCCAAGCCAAAGTCCTTAGAG	AGGAGCTGTCATTAGGGACATC	7106288a1
mYm1	AGAAGGGAGTTTCAAACCTGGT	GTCTTGCTCATGTGTGTAAGTGA	6753416a2
mMrc2	ATCCAGGGAAACTCACACGGA	GCGCTCATCTTTGCCGTAGT	6678934a1
mCd11b	ATGGACGCTGATGGCAATACC	TCCCCATTCACGTCTCCCA	6680484a1
